# Supplementary material for: Effects of load on good morning kinematics and EMG activity
Source: PeerJ. 2015 Jan 6;3:e708. doi: 10.7717/peerj.708 (PMC4304869; doi:10.7717/peerj.708)
Supplement: Supplemental Information 1 [file peerj-03-708-s001.xlsx]

## Sheet: Sheet1
ID	50	60	70	80	90
1	-2.6	0.2	2.9	6.1	-0.3
2	29.2	39.5	36		51
3	-0.8	-1.4	-0.1	-0.1	0.8
4	7.1	5.3	16.5	13.6	16.2
6	39.9	41.2	40.42	51.6	46.2
7	-0.2	-1.1	0.1	7.9	9
8	21	22.2	22.6	25.4	23.4
9	14.8	12.7	14.8	13.3	22.4
10	26.8	27.2	28
11	11.6	18.1	19.2	19.4	19.2
12	32.7	37.3	31	38.8	39.8
13	13.8	17.7	23.1	26.1	28.8
14	36.2	34.4	32.8	35.7	43.7
15	15.9	19.9	21.6	24.4	24.4
16	9.9	11.8	12	11.9	15.5
