# Supplementary material for: Effects of load on good morning kinematics and EMG activity
Source: PeerJ. 2015 Jan 6;3:e708. doi: 10.7717/peerj.708 (PMC4304869; doi:10.7717/peerj.708)
Supplement: Supplemental Information 6 [file peerj-03-708-s006.xlsx]

## Sheet: MH
	50	60	70	80	90
1	32.9	35.6	33.3	40.7	21.8
2	84.1	87	138	120	125
3	90.2	117	130	108	110
4	65.6	60.5	54.4	81	77.7
6	86.3	126	107	109	138
7	63.4	69.5	92.4	75.1	88.6
8	52.6	70	67.5	27.9	92.6
9	46.1	48.3	91.6	80.6	115
10	99.4	140	139
11	80	77.4	78.3	84.8	115
12	139	68	177	131	86
13	234	166	244	186	179
14	103	137	177	140	174
15	84.8	91.7	72.4	102	104
16	93.2	110	89.4	101	110

## Sheet: LH
	50	60	70	80	90
1	85.8	95.3	89.6	97.5	45.3
3	93.7	101	101	115	119
4	92.9	88	84.7	118	75.3
6	59.7	73.1	92.4	106	109
7	55.2	88	77.7	68.1	79.2
8	36.9	33.5	31.4	8.72	43
9	55.7	68.2	87.1	98.3	82.7
10	42.8	61.6	52.9
11	66.1	68.5	54.2	52.6	91.5
12	49.2	48	63.7	42.4	77.9
13	90.2	92.1	69.9	81.3	118
14	144	106	153	129	138
15	33.8	43.4	63	57.1	59
16	99	112	113	124	98.5

## Sheet: TES
	50	60	70	80	90
1	74.9	118	115	162	135
2	107	123	122	136	119
3	52	61.4	79.8	85.3	80.4
4	90.5	73.7	84.9	98	88.1
6	18.7	38.6	93.8	119	30.7
7	133	95.4	102	160	150
8	83	71.8	94.5	38.4	112
9	287	286	297	331	405
10	112	106	137
11	176	172	157	163	194
12	81.7	78.3	90.2	99.1	109
13	132	111	128	139	143
14	106	118	144	155	229
15	221	240	271	358	275
16	155	221	255	198	300

## Sheet: LES
	50	60	70	80	90
1	101	128	156	145	223
2	99.4	119	154	173	122
3	170	244	198	222	53.9
4	85.4	94.9	84	89	92.7
6	135	142	148	158	183
7	143	99.9	120	128	135
8	158	172	156	76.9
9	88.8	79.7	106	143	169
10	74.7	63.5	59.2
11	334	210	252	334	262
12	65.1	95.8	94.3	99.5	107
13	81.8	80.6	90.4	90	83.2
14	240	261	341	227	283
15	177	164	181	200	185
16	175	235	217	212	216
